# Supplementary material for: A Branched and Double Alpha-Gal-Bearing Synthetic Neoglycoprotein as a Biomarker for Chagas Disease
Source: Molecules. 2022 Sep 5;27(17):5714. doi: 10.3390/molecules27175714 (PMC9457857; doi:10.3390/molecules27175714)
Supplement: Supplementary file 1 [file molecules-27-05714-s001.zip]

Archive with 1 entries (1 files):
- molecules-1862968-supplementary.pdf
